# Supplementary material for: Shugoshin biases chromosomes for biorientation through condensin recruitment to the pericentromere
Source: eLife. 2014 Feb 4;3:e01374. doi: 10.7554/eLife.01374 (PMC3910079; doi:10.7554/eLife.01374)
Supplement: Supplementary file 2. — (A) Yeast strains used in this study. (B) qPCR primers used in this study. (C) Genome summary table for Brn1-6HA ChIP-seq. DOI: http://dx.doi.org/10.7554/eLife.01374.032 [file elife01374s002.xlsx]

## Sheet: A
Supplementary File 2A Yeast strains
Strain	Genotype
AM906	MATa SGO1-6HA::TRP1
AM1145	MATa SCC1-6HA
AM1176	MATa wild type
AM1474	MATa SCC1-6HA sgo1D::KanMX6
AM1599	MATa scc1::URA3::pMET-SCC1-18Myc::TRP1
AM2730	MATa tub2-401
AM3513	MATa IPL1-6HA::TRP1
AM4643	MATa cdc20::URA3::pMET-CDC20 leu2::TetR-GFP CEN4::tetOs::URA3 SPC42-tdTomato::NAT
AM4721	MATa RTS1-9Myc::TRP1
AM5705	MATa YCS4-6HA::TRP1
AM5708	MATa BRN1-6HA::TRP1
AM5710	MATa BRN1-6HA::TRP1 iml3D::KanMX6
AM5823	MATa cdc20::URA3::pMET-CDC20 leu2::TetR-GFP CEN4::tetOs::URA3 SPC42-tdTomato::NAT rts1D::kanMX6
AM6117	MATa cdc20::URA3::pMET-CDC20 leu2::TetR-GFP CEN4::tetOs::URA3 SPC42-tdTomato::NAT sgo1D::KanMX6
AM6673	MATa scc1::URA3::pMET-SCC1-18Myc::TRP1 SGO1-6HA::TRP1
AM6956	MATa sgo1-100-6HA::TRP1
AM6957	MATa sgo1-700-6HA::TRP1
AM7509	MATa SGO1-SZZ(TAP)::KanMX6
AM8184	MATa prb1 prc1 pep4-4 (S288c)
AM8226	MATa prb1 prc1 pep4-4 SGO1-SZZ(TAP)::KanMX6 (S288c)
AM8259	MATa prb1 prc1 pep4-4 tub2-401 (S288c)
AM8455	MATa prb1 prc1 pep4-4 tub2-401
	SGO1-SZZ(TAP)::KanMX6 (S288c)
AM8456	MATa tub2-401 SGO1-SZZ(TAP)::KanMX6
AM8834	MATa BRN1-6HA::TRP1 sgo1D::KanMX6
AM8885	MATa BRN1-6HA::TRP1 chl4D::KanMX6
AM8895	MATa RTS1-3Pk::TRP1
AM8918	MATa BRN1-6HA::TRP1 SCC2-aid::KanMX6 ura3::pADH1-OsTIR1-9Myc::URA3
AM8923	MATa cdc20::URA3::pMET-CDC20 leu2::TetR-GFP CEN4::tetOs::URA3 SPC42-tdTomato::NAT sgo1-3A (Y47A;Q50A;S52A)::HphMX4
AM8924	MATa cdc20::URA3::pMET-CDC20 leu2::TetR-GFP CEN4::tetOs::URA3 SPC42-tdTomato::NAT sgo1-100
AM8925	MATa cdc20::URA3::pMET-CDC20 leu2::TetR-GFP CEN4::tetOs::URA3 SPC42-tdTomato::NAT sgo1-700
AM8969	MATa sgo1-700-SZZ(TAP)::KanMX6 IPL1-6HA::TRP1
AM8971	MATa sgo1-100-SZZ(TAP)::KanMX6 IPL1-6HA::TRP1
AM8973	MATa sgo1-3A(Y47A, Q50A, S52A)-SZZ(TAP)::KanMX6 IPL1-6HA::TRP1
AM8975	MATa SGO1-SZZ(TAP)::KanMX6 IPL1-6HA::TRP1
AM9038	MATa cdc20::URA3::pMET-CDC20 leu2::TetR-GFP CEN4::tetOs::URA3 SPC42-tdTomato::NAT
	YCS5-aid::KanMX6 ura3::pADH1-OsTIR1-9Myc::URA3
AM9076	MATalpha sgo1-3A(Y47A, Q50A, S52A)::hphMX4 IPL1-6HA::TRP1
AM9082	MATa sgo1-700 IPL1-6HA::TRP1
AM9090	MATa sgo1-100 IPL1-6HA::TRP1
AM9138	MATa YCS4-6HA::TRP1 SGO1-SZZ(TAP)::KanMX6
AM9142	MATa sgo1-700-SZZ(TAP)::KanMX6 RTS1-9Myc::TRP1
AM9144	MATa SGO1-SZZ(TAP)::KanMX6 RTS1-9Myc::TRP1
AM9145	MATa sgo1-3A(Y47A, Q50A, S52A)-SZZ(TAP)::KanMX6 RTS1-9Myc::TRP1
AM9149	MATa sgo1-100-SZZ(TAP)::KanMX6 BRN1-6HA::TRP1
AM9262	MATa sgo1-3A(Y47A, Q50A, S52A)-SZZ(TAP)::KanMX6 BRN1-6HA::TRP1
AM9264	MATa sgo1-700-SZZ(TAP)::KanMX6 BRN1-6HA::TRP1
AM9266	MATa BRN1-6HA::TRP1 SGO1-SZZ(TAP)::KanMX6
AM9272	MATa sgo1-100-SZZ(TAP)::KanMX6 RTS1-9Myc::TRP1
AM9276	MATa sgo1-3A(Y47A, Q50A, S52A)::hphMX4 BRN1-6HA::TRP1
AM9291	MATa sgo1-700 BRN1-6HA::TRP1
AM9293	MATa sgo1-3A(Y47A, Q50A, S52A)::hphMX4 RTS1-3Pk::TRP1
AM9323	MATa sgo1-700 RTS1-3Pk::TRP1
AM9439	MATa sgo1-100 RTS1-3Pk::TRP1
AM9442	MATa sgo1-100 BRN1-6HA::TRP1
AM9619	MATa IPL1-6HA::TRP1 SGO1-aid::KanMX6 ura3::pADH1-OsTIR1-9Myc::URA3
AM9622	MATa BRN1-6HA::TRP1 SGO1-9MYC::TRP1
AM9624	MATa sgo1D RTS1-3Pk::TRP1
AM9655	MATa leu2::promURA3-SGO1-tetR-GFP::LEU2 his3::tetOs::HIS3
AM9766	MATa BRN1-6HA::TRP1 lrs4D::kanMX6
AM9783	MATa leu2::promURA3-SGO1-tetR-GFP::LEU2 his3::tetOs::HIS3 RTS1-3PK::TRP1
AM9847	MATa leu2::promURA3-SGO1-tetR-GFP::LEU2 his3::tetOs::HIS3 BRN1-6HA::TRP1
AM9940	MATa leu2::promURA3-SGO1-tetR-GFP::LEU2 his3::tetOs::HIS3 IPL1-6HA::TRP1
AM10011	MATa sgo1-3A(Y47A,Q50A,S52A)-6HA::TRP1
AM10334	MATa IPL1-6HA::TRP1
	YCS5-aid::KanMX6 ura3::pADH1-OsTIR1-9Myc::URA3
AM10374	MATa cdc20::URA3::pMET-CDC20 leu2::TetR-GFP CEN4::tetOs::URA3 SPC42-tdTomato::NAT ipl1D::KanMX6::ipl1-as5-MYC::HIS3::LEU2
AM10393	MATa alk1D::KanMX6 alk2D::KanMX6 IPL1-6HA::TRP1 SGO1-aid::KanMX6 ura3::pADH1-OsTIR1-9Myc::URA3
AM10612	MATa alk1D::KanMX6 alk2D::KanMX6 IPL1-6HA::TRP1
AM10859	MATa BRN1-6HA::TRP1 ura3::pGAL-SGO1::URA3
AM11060	MATa CEN4::tetOs::URA3
AM13902	MATa sgo1D::KanMX6 leu2::promURA3-sgo1-100-tetR-GFP::LEU2 BRN1-6HA::TRP1 CEN4::tetOs::URA3
AM13904	MATa sgo1D::KanMX6 leu2::promURA3-sgo1-3A-tetR-GFP::LEU2 BRN1-6HA::TRP1 CEN4::tetOs::URA3
AM13907	MATalpha sgo1D::KanMX6 leu2::promURA3-sgo1-700-tetR-GFP::LEU2 BRN1-6HA::TRP1 CEN4::tetOs::URA3
AM14005	MATa/MATalpha leu2::tetR-tdTomato::LEU2/leu2:: promURA-SGO1-tetR-GFP::LEU2 sgo1D::KanMX6/ sgo1D::KanMX6 CEN4::tetOs::URA3/+
AM14006	MATa/MATalpha leu2::tetR-tdTomato::LEU2/leu2:: promURA-sgo1-100-tetR-GFP::LEU2 sgo1D::KanMX6/ sgo1D::KanMX6 CEN4::tetOs::URA3/+
AM14007	MATa/MATalpha leu2::tetR-tdTomato::LEU2/leu2:: promURA-sgo1-700-tetR-GFP::LEU2 sgo1D::KanMX6/ sgo1D::KanMX6 CEN4::tetOs::URA3/+
AM14008	MATa/MATalpha leu2::tetR-tdTomato::LEU2/leu2:: promURA-sgo1-3A-tetR-GFP::LEU2 sgo1D::KanMX6/ sgo1D::KanMX6 CEN4::tetOs::URA3/+
AM14009	MATa/MATalpha leu2::tetR-tdTomato::LEU2/+ sgo1D::KanMX6/ sgo1D::KanMX6 CEN4::tetOs::URA3/+
AM14012	MATa sgo1D::KanMX6 leu2::promURA3-SGO1-tetR-GFP::LEU2 BRN1-6HA::TRP1 CEN4::tetOs::URA3

## Sheet: B
Supplementary File 2B Primers used for qPCR analysis
Primer set	AM primer	Sequence
Chrom 4 - arm	782	AGATGAAACTCAGGCTACCA
	783	TGCAACATCGTTAGTTCTTG
CEN4-L	792	ACACGAGCCAGAAATAGTAAC
	793	TGATTATAAGCATGTGACCTTT
CEN4-R	794	CCGAGGCTTTCATAGCTTA
	795	ACCGGAAGGAAGAATAAGAA
Chrom 4 - tRNA	934	GCAGTCGATGGATGATATTT
	935	CGGAGAATCCTGGACATAA
CEN5	945	TGAAGGTGAGCTTAAGACAG
	946	CAACCATGTTCGTAGCTAAA
~50bp R tetOs pRS303	1191	TTAGTGAGGGTTAATTCCGA
	1192	CCCAGGCTTTACACTTTATG
CEN3-R	1279	TGTTGATGGGTTTACAATTT
	1280	CTTTCAATGATTGCTCTAAATC
-6.3kb L CEN3	1297	ATTTGGGATAGGTCTGACAC
	1298	TATATTAACGATGTCCGCAT
-3.5kb L CEN3	1299	CCAATTTCTCAATTCACTCC
	1230	GCATTGCTTGTTATAGTGGA
+2.7kb R CEN3	1301	AGAGAAGCAAGTTACGGTGT
	1302	AGCTCATATGTCTAGCAACG
periCen4	1319	ATGATTCAATGGATTTAGCC
	1320	GTCAGTCTTATGCTGTTCCC
-9kb L CEN4	1321	TCTCTCACATGACGAATGAG
	1322	GACTTGTAAACCGTGTTGTG
-6kb L CEN5	1357	GTGTATGTGAGGCCATCTG
	1358	TTCAAACTCATGACGATAACA
+8kb R CEN4	1404	ATTTCGAATAAAGAGCATGG
	1405	CACACTTCACCAAGAACAAG
+6.5kb CEN5	1412	GATTCCTTAGACTCATGGTTG
	1413	GAACAAGATAAACCATATGCAG
-10kb L CEN5	1414	TCTAAATGGATATCGAGCCT
	1415	TCATAAGGCCTTCTTGGTAT
~800bp L tetOs at HIS3	3207	CAGTAAGTATGTATACGAACAGTATGA
	3208	GCCTCGTTCAGAATGACA

## Sheet: C
Supplementary File 2C Genome summary data for Brn1 ChIP-Seq.
Sample	Total Reads	Number of Mapped Reads	% mapped reads	% coverage	Unique Mapped Reads	Mapped Reads outside rDNA	Unique Mapped Reads outside rDNA	%rDNA	%unique rDNA	%unique non-rDNA
Wild type Input	21818493	21282824	97.5	99.68	17487373	18907778	3746716	11.2	78.6	19.8
Wild type ChIP	13384619	11068612	82.7	90.45	10066727	4284763	963591	61.3	90.4	22.5
sgo1D	9221895	8889476	96.4	95.66	7623552	7702724	1229757	13.4	83.9	16
Input
sgo1D	21077706	17536624	83.2	98.6	15778691	5679244	1715643	67.6	89.1	30.2
ChIP
